# Supplementary material for: Prophylactic Cranial Irradiation in MRI-Staged Limited-Stage Small-Cell Lung Cancer: A Systematic Review and Meta-Analysis of Survival and Neurocognitive Outcomes
Source: Cancers (Basel). 2026 Jun 17;18(12):1970. doi: 10.3390/cancers18121970 (PMC13296764; doi:10.3390/cancers18121970)
Supplement: Supplementary file 1 [file cancers-18-01970-s001.zip]

Archive with 1 entries (1 files):
- cancers-4282907-supplementary.pdf
